# Supplementary material for: GUS Reporter-Aided Promoter Deletion Analysis of A. thaliana POLYAMINE OXIDASE 3
Source: Int J Mol Sci. 2023 Jan 24;24(3):2317. doi: 10.3390/ijms24032317 (PMC9916862; doi:10.3390/ijms24032317)
Supplement: Supplementary file 1 [file ijms-24-02317-s001.zip]

Archive with 1 entries (1 files):
- ijms-2150866-supplementary.pdf
